# Supplementary material for: Morning glory species co‐occurrence is associated with asymmetrically decreased and cascading reproductive isolation
Source: Evol Lett. 2020 Nov 18;5(1):75–85. doi: 10.1002/evl3.205 (PMC7857285; doi:10.1002/evl3.205)
Supplement: Supplementary file 2 — Supplementary Material [file EVL3-5-75-s002.xlsx]

## Sheet: Sheet1
ID	Population	Accession	Source1	Source2	Latitude	Longitude	Species	Geography
11	AUS	AUS_PC_2	Rausher Lab	OP/S1	30.2555	-97.7096	Ipomoea cordatotriloba	Allopatric		OP/S1 - Plant grown from seeds that came from plant cuttings that were collected in the field
14	AUS	AUS_PC_8	Rausher Lab	OP/S1	30.2555	-97.7096	Ipomoea cordatotriloba	Allopatric		S2 - Plant grown from seeds that were selfed in the greenhouse for one generation
38	AUS	AUS_PC_4	Rausher Lab	OP/S1	30.2555	-97.7096	Ipomoea cordatotriloba	Allopatric
44	AUS	AUS_PC_8	Rausher Lab	OP/S1	30.2555	-97.7096	Ipomoea cordatotriloba	Allopatric
55	AUS	AUS_PC_2	Rausher Lab	OP/S1	30.2555	-97.7096	Ipomoea cordatotriloba	Allopatric
12	CCF	CCF_L_2-1	Rausher Lab	S2	34.8976	-79.8021	Ipomoea lacunosa	Allopatric
16	CCR	CCR_L_1-2	Rausher Lab	S2	33.4823	-79.27	Ipomoea lacunosa	Sympatric
22	CCR	CCR_L_2-2	Rausher Lab	S2	33.4823	-79.27	Ipomoea lacunosa	Sympatric
32	CCR	CCR_L_1-2	Rausher Lab	S2	33.4823	-79.27	Ipomoea lacunosa	Sympatric
34	CCR	CCR_PC_2-1	Rausher Lab	S2	33.4823	-79.27	Ipomoea cordatotriloba	Sympatric
100	CCR	CCR_L_2-2	Rausher Lab	S2	33.4823	-79.27	Ipomoea lacunosa	Sympatric
103	CCR	CCR_L_3-1	Rausher Lab	S2	33.4823	-79.27	Ipomoea lacunosa	Sympatric
3	CHAD	CHAD_L_3-c1	Rausher Lab	S2	34.3102	-78.8264	Ipomoea lacunosa	Sympatric
10	CHAD	CHAD_L_2-1	Rausher Lab	S2	34.3102	-78.8264	Ipomoea lacunosa	Sympatric
40	CHAD	CHAD_PC_3-2	Rausher Lab	S2	34.3102	-78.8264	Ipomoea cordatotriloba	Sympatric
68	CHAD	CHAD_PC_2-2	Rausher Lab	S2	34.3102	-78.8264	Ipomoea cordatotriloba	Sympatric
83	CHAD	CHAD_PC_1-1	Rausher Lab	S2	34.3102	-78.8264	Ipomoea cordatotriloba	Sympatric
87	CHAD	CHAD_PC_1-1	Rausher Lab	S2	34.3102	-78.8264	Ipomoea cordatotriloba	Sympatric
93	CHAD	CHAD_L_3-c1	Rausher Lab	S2	34.3102	-78.8264	Ipomoea lacunosa	Sympatric
102	CHAD	CHAD_PC_3-2	Rausher Lab	S2	34.3102	-78.8264	Ipomoea cordatotriloba	Sympatric
105	CHAD	CHAD_PC_2-2	Rausher Lab	S2	34.3102	-78.8264	Ipomoea cordatotriloba	Sympatric
110	CHAD	CHAD_L_4-1	Rausher Lab	S2	34.3102	-78.8264	Ipomoea lacunosa	Sympatric
28	Kent	Kent_L_8-1	Rausher Lab	S2	37.1934	-80.5737	Ipomoea lacunosa	Allopatric
41	Kent	Kent_L_7-1	Rausher Lab	S2	37.1934	-80.5737	Ipomoea lacunosa	Allopatric
46	Kent	Kent_L_8-1	Rausher Lab	S2	37.1934	-80.5737	Ipomoea lacunosa	Allopatric
58	Kent	Kent_L_6-1	Rausher Lab	S2	37.1934	-80.5737	Ipomoea lacunosa	Allopatric
29	KS	KS_L_5-1	Rausher Lab	S2	38.8845	-95.3206	Ipomoea lacunosa	Allopatric
37	KS	KS_L_4-2	Rausher Lab	S2	38.8845	-95.3206	Ipomoea lacunosa	Allopatric
97	KS	KS_L_8-1	Rausher Lab	S2	38.8845	-95.3206	Ipomoea lacunosa	Allopatric
5	LTS	LTS_L_6-c1	Rausher Lab	S2	35.336	-79.3535	Ipomoea lacunosa	Allopatric
80	LTS	LTS_L_5-1	Rausher Lab	S2	35.336	-79.3535	Ipomoea lacunosa	Allopatric
90	LTS	LTS_L_6-c1	Rausher Lab	S2	35.336	-79.3535	Ipomoea lacunosa	Allopatric
150	Ocean	Ocean 4	Rausher Lab	OP/S1	34.4846	-77.5637	Ipomoea cordatotriloba	Allopatric
9	PCB	PCB_L_1-2	Rausher Lab	S2	34.2219	-80.4021	Ipomoea lacunosa	Allopatric
21	PCB	PCB_L_6-2	Rausher Lab	S2	34.2219	-80.4021	Ipomoea lacunosa	Allopatric
23	PCB	PCB_L_2-1	Rausher Lab	S2	34.2219	-80.4021	Ipomoea lacunosa	Allopatric
63	PCB	PCB_L_6-2	Rausher Lab	S2	34.2219	-80.4021	Ipomoea lacunosa	Allopatric
30	PIMX1	PI 518494 01 SD_PC_MX_71-1	USDA	S2	18.2	-93.0831	Ipomoea cordatotriloba	Allopatric
62	PIMX1	PI 518494 01 SD_PC_MX_71-1	USDA	S2	18.2	-93.0831	Ipomoea cordatotriloba	Allopatric
64	PIMX1	PI 518494 01 SD_PC_MX_44-c2	USDA	S2	18.2	-93.0831	Ipomoea cordatotriloba	Allopatric
73	PIMX1	PI 518494 01 SD_PC_MX_44-c2	USDA	S2	18.2	-93.0831	Ipomoea cordatotriloba	Allopatric
13	POL	POL_PC_6-2	Rausher Lab	S2	34.9466	-77.241	Ipomoea cordatotriloba	Sympatric
19	POL	POL_PC_6-2	Rausher Lab	S2	34.9466	-77.241	Ipomoea cordatotriloba	Sympatric
57	POL	POL_L_4-1	Rausher Lab	S2	34.9466	-77.241	Ipomoea lacunosa	Sympatric
94	POL	POL_L_3-2	Rausher Lab	S2	34.9466	-77.241	Ipomoea lacunosa	Sympatric
101	POL	POL_L_4-1	Rausher Lab	S2	34.9466	-77.241	Ipomoea lacunosa	Sympatric
117	POL	POL_L_3-2	Rausher Lab	S2	34.9466	-77.241	Ipomoea lacunosa	Sympatric
27	Site1	Site 1_PC_3-1	Rausher Lab	S2	33.9584	-78.9915	Ipomoea cordatotriloba	Sympatric
42	Site1	Site 1_L_1-1	Rausher Lab	S2	33.9584	-78.9915	Ipomoea lacunosa	Sympatric
43	Site1	Site 1_L_1-1	Rausher Lab	S2	33.9584	-78.9915	Ipomoea lacunosa	Sympatric
99	Site1	Site 1_PC_3-1	Rausher Lab	S2	33.9584	-78.9915	Ipomoea cordatotriloba	Sympatric
104	Site1	Site 1_PC_2-1	Rausher Lab	S2	33.9584	-78.9915	Ipomoea cordatotriloba	Sympatric
108	Site1	Site 1_PC_2-1	Rausher Lab	S2	33.9584	-78.9915	Ipomoea cordatotriloba	Sympatric
24	Site5	Site 5_PC_1-1	Rausher Lab	S2	34.3772	-77.8966	Ipomoea cordatotriloba	Allopatric
75	Site5	Site 5_PC_1-1	Rausher Lab	S2	34.3772	-77.8966	Ipomoea cordatotriloba	Allopatric
77	Site5	Site 5_PC_4-1	Rausher Lab	S2	34.3772	-77.8966	Ipomoea cordatotriloba	Allopatric
91	Site5	Site 5_PC_4-1	Rausher Lab	S2	34.3772	-77.8966	Ipomoea cordatotriloba	Allopatric
20	SpinKY	Spindletop_Farm_L_KY-c2	Baskin Lab	S2	38.0157	-84.5052	Ipomoea lacunosa	Allopatric
70	SpinKY	Spindletop _Farm_L_KY-c2	Baskin Lab	S2	38.0157	-84.5052	Ipomoea lacunosa	Allopatric
