# Supplementary material for: Morning glory species co‐occurrence is associated with asymmetrically decreased and cascading reproductive isolation
Source: Evol Lett. 2020 Nov 18;5(1):75–85. doi: 10.1002/evl3.205 (PMC7857285; doi:10.1002/evl3.205)
Supplement: Supplementary file 3 — Supplementary Material [file EVL3-5-75-s003.xlsx]

## Sheet: Sheet1
	Focal plant			Allopatric COR partner		Allopatric LAC partner		Sympatric LAC partner		Sympatric COR partner
	Type	ID	Pop	ID	Pop	ID	Pop	ID	Pop	ID	Pop
	Allopatric COR	11	AUS	150	Ocean	9	PCB	3	CHAD	83	CHAD
	Allopatric COR	44	AUS	64	PIMX1	28	Kent	16	CCR	87	CHAD
	Allopatric COR	55	AUS	75	Site5	97	KS	43	Site1	27	Site1
	Allopatric COR	150	Ocean	77	Site5	29	KS	101	POL	104	Site1
	Allopatric COR	62	PIMX1	73	PIMX1	37	KS	100	CCR	13	POL
	Allopatric COR	64	PIMX1	62	PIMX1	63	PCB	57	POL	40	CHAD
	Allopatric COR	73	PIMXI	14	AUS	21	PCB	10	CHAD	68	CHAD
	Allopatric COR	24	Site5	11	AUS	80	LTS	117	POL	19	POL
	Allopatric COR	77	Site5	44	AUS	20	SpinKY	42	Site1	102	CHAD
	Allopatric COR	91	Site5	24	Site5	58	Kent	110	CHAD	99	Site1
	Allopatric LAC	12	CCF	44	AUS	20	SpinKY	16	CCR	105	CHAD
	Allopatric LAC	41	Kent	150	Ocean	29	KS	117	POL	83	CHAD
	Allopatric LAC	58	Kent	30	PIMX1	21	PCB	10	CHAD	68	CHAD
	Allopatric LAC	37	KS	30	PIMX1	80	LTS	43	Site1	34	CCR
	Allopatric LAC	5	LTS	24	Site5	90	LTS	110	CHAD	27	Site1
	Allopatric LAC	90	LTS	77	Site5	41	Kent	57	POL	102	CHAD
	Allopatric LAC	9	PCB	11	AUS	12	CCF	3	CHAD	13	POL
	Allopatric LAC	21	PCB	64	PIMX1	23	PCB	93	CHAD	108	Site1
	Allopatric LAC	20	SpinKY	14	AUS	37	KS	42	Site1	40	CHAD
	Allopatric LAC	70	SpinKY	38	AUS	46	Kent	32	CCR	99	Site1
	Sympatric COR	40	CHAD	14	AUS	37	KS	3	CHAD	27	Site1
	Sympatric COR	68	CHAD	44	AUS	21	PCB	110	CHAD	105	CHAD
	Sympatric COR	102	CHAD	24	Site5	80	LTS	101	POL	68	CHAD
	Sympatric COR	105	CHAD	73	PIMX1	97	KS	16	CCR	13	POL
	Sympatric COR	13	POL	55	AUS	90	LTS	117	POL	99	Site1
	Sympatric COR	19	POL	150	Ocean	20	SpinKY	93	CHAD	34	CCR
	Sympatric COR	27	Site1	75	Site5	9	PCB	10	CHAD	102	CHAD
	Sympatric COR	99	Site1	77	Site5	58	Kent	32	CCR	83	CHAD
	Sympatric COR	104	Site1	64	PIMXI	29	KS	57	POL	40	CHAD
	Sympatric COR	108	Site1	11	AUS	41	Kent	103	CCR	104	Site1
	Sympatric LAC	22	CCR	24	Site5	46	Kent	16	CCR	105	CHAD
	Sympatric LAC	32	CCR	11	AUS	80	LTS	94	POL	34	CCR
	Sympatric LAC	100	CCR	14	AUS	37	KS	117	POL	99	Site1
	Sympatric LAC	10	CHAD	64	PIMX1	20	SpinKY	101	POL	83	CHAD
	Sympatric LAC	93	CHAD	24	Site5	23	PCB	32	CCR	27	Site1
	Sympatric LAC	110	CHAD	55	AUS	9	PCB	103	CCR	40	CHAD
	Sympatric LAC	94	POL	77	Site5	29	KS	57	POL	68	CHAD
	Sympatric LAC	101	POL	73	PIMXI	58	Kent	100	CCR	104	Site1
	Sympatric LAC	117	POL	44	AUS	97	KS	110	CHAD	102	CHAD
	Sympatric LAC	42	Site1	75	Site5	90	LTS	93	CHAD	13	POL
