# Supplementary material for: Morning glory species co‐occurrence is associated with asymmetrically decreased and cascading reproductive isolation
Source: Evol Lett. 2020 Nov 18;5(1):75–85. doi: 10.1002/evl3.205 (PMC7857285; doi:10.1002/evl3.205)
Supplement: Supplementary file 4 — Supplementary Material [file EVL3-5-75-s004.xlsx]

## Sheet: Sheet1
	LEGEND: COR = I. cordatotriloba, LAC = I. lacunosa, AC = allopatric COR, SC = sympatric COR, AL = allopatric LAC, SL = sympatric LAC, LRT = likelihood ratio test
	Effect of Cross Type on Cross Success (within and between species)
	Fruit Set								Mean seed number
	Data: All crosses excluding the population 'Ocean'								Data: All crosses excluding the population 'Ocean'
	glmer(fruit.set ~ cross.type + (1 | mom.population/mom/cross), family = "binomial")								Model: glmmTMB(mean.seeds.per.pod ~ cross.type + (1 | mom.population/mom), ziformula = ~cross.type)
	random effects:		variance	st.dev					random effects:		variance	st.dev
		cross:mom:mom.population	1.05949	1.0293						mom:mom.population	0.0197	0.1405
		mom:mom.population	0.03552	0.1885						mom.population	0.0195	0.1397
		mom.population	0.21557	0.4643						residual	0.5506	0.742
	fixed effects:		χ²	df	p.value				fixed effects:		χ²	df	p.value
		cross.type (LRT)	351.5	3	<0.001					cross.type (LRT)	101.066	3	<0.001
	contrasts:		estimate	SE	df	z.ratio	p.value		contrasts:		estimate	SE	df	t.ratio	p.value
		CORxCOR - LACxLAC	-0.575	0.346	Inf	-1.662	0.0964			CORxCOR - LACxLAC	-0.286	0.147	295	-1.942	0.0531
		CORxCOR - (CORxLAC + LACxCOR)	7.722	0.524	Inf	14.727	<0.001			CORxCOR - (CORxLAC + LACxCOR)	1.189	0.249	295	4.766	<0.001
		LACxLAC - (CORxLAC + LACxCOR)	8.296	0.541	Inf	15.336	<0.001			LACxLAC - (CORxLAC + LACxCOR)	1.474	0.25	295	5.905	<0.001
		CORxLAC - LACxCOR	-0.519	0.463	Inf	-1.122	0.262			CORxLAC - LACxCOR	0.202	0.24	295	0.839	0.4021
	Data: All crosses excluding the population 'Ocean'								Data: All crosses excluding the population 'Ocean'
	Model: glmer(fruit.set ~ cross.type + (1 | mom.population/mom/cross) + (1 | dad.population/dad), family = "binomial")								Model: glmmTMB(mean.seeds.per.pod ~ cross.type + (1 | mom.population/mom) + (1 | dad.population/dad), ziformula = ~cross.type)
	random effects:		variance	st.dev					random effects:		variance	st.dev
		cross:mom:mom.population	1.04419	1.02186						mom:mom.population	0.0211485	0.145425
		mom:mom.population	0.046934	0.21664						mom.population	0.0175538	0.132491
		mom.population	0.213047	0.46157						dad:dad.population	<0.001	<0.001
		dad:dad.population	0.000608	0.02466						dad.population	0.00749069	0.0865488
		dad.population	0.010001	0.1						residual	0.543511	0.737232
	fixed effects:		χ²	df	p.value				fixed effects:		χ²	df	p.value
		cross.type (LRT)	351.5	3	<0.001					cross.type (LRT)	93.779	3	<0.001
	contrasts:		estimate	SE	df	z.ratio	p.value		contrasts:		estimate	SE	df	t.ratio	p.value
		CORxCOR - LACxLAC	-0.587	0.351	Inf	-1.674	0.0941			CORxCOR - LACxLAC	-0.283	0.152	293	-1.86	0.0639
		CORxCOR - (CORxLAC + LACxCOR)	7.703	0.526	Inf	14.635	<0.001			CORxCOR - (CORxLAC + LACxCOR)	1.181	0.25	293	4.719	<0.001
		LACxLAC - (CORxLAC + LACxCOR)	8.29	0.542	Inf	15.284	<0.001			LACxLAC - (CORxLAC + LACxCOR)	1.465	0.252	293	5.816	<0.001
		CORxLAC - LACxCOR	-0.517	0.466	Inf	-1.109	0.2675			CORxLAC - LACxCOR	0.192	0.244	293	0.788	0.4316
	Data: All crosses including the population 'Ocean'								Data: All crosses including the population 'Ocean'
	Model: glmer(fruit.set ~ cross.type + (1 | mom.population/mom/cross), family = "binomial")								Model: glmmTMB(mean.seeds.per.pod ~ cross.type + (1 | mom.population/mom), ziformula = ~cross.type)
	random effects:		variance	st.dev					random effects:		variance	st.dev
		cross:mom:mom.population	1.2191	1.1041						mom:mom.population	0.0475	0.2179
		mom:mom.population	0.1182	0.3439						mom.population	0.03459	0.186
		mom.population	0.2706	0.5202						residual	0.56739	0.7533
	fixed effects:		χ²	df	p.value				fixed effects:		χ²	df	p.value
		cross.type (LRT)	343.879	3	<0.001					cross.type (LRT)	95.3992	3	<0.001
	contrasts:		estimate	SE	df	z.ratio	p.value		contrasts:		estimate	SE	df	t.ratio	p.value
		CORxCOR - LACxLAC	-0.931	0.375	Inf	-2.483	0.013			CORxCOR - LACxLAC	-0.447	0.167	309	-2.68	0.0078
		CORxCOR - (CORxLAC + LACxCOR)	7.785	0.544	Inf	14.32	<0.001			CORxCOR - (CORxLAC + LACxCOR)	1.024	0.267	309	3.838	<0.001
		LACxLAC - (CORxLAC + LACxCOR)	8.715	0.568	Inf	15.34	<0.001			LACxLAC - (CORxLAC + LACxCOR)	1.471	0.268	309	5.489	<0.001
		CORxLAC - LACxCOR	-0.621	0.495	Inf	-1.256	0.2092			CORxLAC - LACxCOR	0.195	0.265	309	0.737	0.4619
	Effect of Geographic Region (sympatry/allopatry) on Interspecific Crosses
	Fruit Set								Mean seed number
	Data: Interspecific crosses excluding the population 'Ocean'
	Model: glmer(fruit.set ~ cross.type + (1 | mom.population/mom/cross), family = "binomial")								Data: Interspecific crosses excluding the population 'Ocean'
	random effects:		variance	st.dev					Model: glmmTMB(mean.seeds.per.pod ~ cross.type + (1 | mom.population/mom), ziformula=~1, family = tweedie(link = "log"))
		cross:mom:mom.population	0.5412	0.7356					random effects:		variance	st.dev
		mom:mom.population	0.4971	0.705						mom:mom.population	0.9339	0.9664
		mom.population	0.6644	0.8151						mom.population	0.8213	0.9062
	fixed effects:		χ²	df	p.value				fixed effects:		χ²	df	p.value
		cross.type (LRT)	11.2842	3	0.01028					cross.type (LRT)	10.91	3	0.01222
	contrasts:		estimate	SE	df	z.ratio	p.value		contrasts:		estimate	SE	df	t.ratio	p.value
		(ACxAL + ALxAC) - (SCxSL + SLxSC)	-1.574	0.797	Inf	-1.976	0.0482			(ACxAL + ALxAC) - (SCxSL + SLxSC)	-1.4336	0.716	145	-2.003	0.047
		(ACxAL + ALxAC + ACxSL + SLxAC) - (SCxAL + ALxSC + SCxSL + SLxSC)	-3.263	1.05	Inf	-3.106	0.0019			(ACxAL + ALxAC + ACxSL + SLxAC) - (SCxAL + ALxSC + SCxSL + SLxSC)	-2.9151	0.943	145	-3.09	0.0024
		(ALxAC + ACxAL + ALxSC + SCxAL) - (SLxAC + ACxSL + SLxSC + SCxSL)	0.114	1.119	Inf	0.102	0.9185			(ALxAC + ACxAL + ALxSC + SCxAL) - (SLxAC + ACxSL + SLxSC + SCxSL)	0.0479	0.941	145	0.051	0.9594
	Data: Interspecific crosses excluding the population 'Ocean'
	Model: glmer(fruit.set ~ cross.type + (1 | mom.population/mom/cross) + (1 | dad.population/dad), family = "binomial")								Data: Interspecific crosses excluding the population 'Ocean'
	random effects:		variance	st.dev					Model: glmmTMB(mean.seeds.per.pod ~ cross.type + (1 | mom.population/mom) + (1 | dad.pop/dad) , ziformula=~1, family = tweedie(link = "log"))
		cross:mom:mom.population	0.215796	0.464538					random effects:		variance	st.dev
		mom:mom.population	0.426229	0.652862						mom:mom.population	0.933862	0.966365
		mom.population	0.656953	0.810527						mom.population	0.821267	0.906238
		dad:dad.population	0.374534	0.611991						dad:dad.population	<0.001	<0.001
		dad.population	<0.001	0.002956						dad.population	<0.001	<0.001
	fixed effects:		χ²	df	p.value				fixed effects:		χ²	df	p.value
		cross.type (LRT)	8.8421	3	0.03147					cross.type (LRT)	10.893	3	0.01232
	contrasts:		estimate	SE	df	z.ratio	p.value		contrasts:		estimate	SE	df	t.ratio	p.value
		(ACxAL + ALxAC) - (SCxSL + SLxSC)	-1.547	0.828	Inf	-1.868	0.0618			(ACxAL + ALxAC) - (SCxSL + SLxSC)	-1.4336	0.716	143	-2.003	0.047
		(ACxAL + ALxAC + ACxSL + SLxAC) - (SCxAL + ALxSC + SCxSL + SLxSC)	-3.205	1.101	Inf	-2.911	0.0036			(ACxAL + ALxAC + ACxSL + SLxAC) - (SCxAL + ALxSC + SCxSL + SLxSC)	-2.9151	0.943	143	-3.09	0.0024
		(ALxAC + ACxAL + ALxSC + SCxAL) - (SLxAC + ACxSL + SLxSC + SCxSL)	0.112	1.15	Inf	0.097	0.9227			(ALxAC + ACxAL + ALxSC + SCxAL) - (SLxAC + ACxSL + SLxSC + SCxSL)	0.0479	0.941	143	0.051	0.9594
	Data: Interspecific crosses including the population 'Ocean'
	Model: glmer(fruit.set ~ cross.type + (1 | mom.population/mom/cross), family = "binomial")								Data: Interspecific crosses including the population 'Ocean'
	random effects:		variance	st.dev					Model: glmmTMB(mean.seeds.per.pod ~ cross.type + (1 | mom.population/mom), ziformula=~1, , family = tweedie(link = "log"))
		cross:mom:mom.population	0.6245	0.7903					random effects:		variance	st.dev
		mom:mom.population	0.4695	0.6852						mom:mom.population	0.9137	0.9559
		mom.population	0.6266	0.7916						mom.population	0.7845	0.8857
	fixed effects:		χ²	df	p.value				fixed effects:		χ²	df	p.value
		cross.type (LRT)	13.3348	3	0.003966					cross.type (LRT)	12.399	3	0.006135
	contrasts:		estimate	SE	df	z.ratio	p.value		contrasts:		estimate	SE	df	t.ratio	p.value
		(ACxAL + ALxAC) - (SCxSL + SLxSC)	-1.734	0.79	Inf	-2.195	0.0281			(ACxAL + ALxAC) - (SCxSL + SLxSC)	-1.5677	0.715	151	-2.192	0.0299
		(ACxAL + ALxAC + ACxSL + SLxAC) - (SCxAL + ALxSC + SCxSL + SLxSC)	-3.5375	1.04	Inf	-3.391	0.0007			(ACxAL + ALxAC + ACxSL + SLxAC) - (SCxAL + ALxSC + SCxSL + SLxSC)	-3.1898	0.954	151	-3.344	0.001
		(ALxAC + ACxAL + ALxSC + SCxAL) - (SLxAC + ACxSL + SLxSC + SCxSL)	0.0694	1.12	Inf	0.062	0.9505			(ALxAC + ACxAL + ALxSC + SCxAL) - (SLxAC + ACxSL + SLxSC + SCxSL)	0.0544	0.947	151	0.057	0.9543
	Effect of Geographic Region (sympatry/allopatry) on Intraspecific Crosses - COR
	Fruit Set								Mean seed number
	Data: Within I. cordatotriloba crosses excluding the population 'Ocean'								Data: Within I. cordatotriloba crosses excluding the population 'Ocean'
	Model: glmer(fruit.set ~ cross.type + (1 | mom.population/mom/cross), family = "binomial")								Model: lmer(mean.seeds.per.pod ~ cross.type + (1 | mom.population/mom))
	random effects:		variance	st.dev					random effects:		variance	st.dev
		cross:mom:mom.population	0.3285	0.5731						mom:mom.population	0.05047	0.2247
		mom:mom.population	0.3619	0.6016						mom.population	0.18388	0.4288
		mom.population	0.5021	0.7086						residual	0.71932	0.8481
	fixed effects:		χ²	df	p.value				fixed effects:		χ²	df	p.value
		cross.type (LRT)	13.2543	2	0.001324					cross.type (LRT)	7.9326	2	0.01894
	contrasts:		estimate	SE	df	z.ratio	p.value		contrasts:		estimate	SE	df	t.ratio	p.value
		ACxAC - (ACxSC + SCxAC)	1.6167	0.439	Inf	3.685	0.0007			ACxAC - (ACxSC + SCxAC)	0.81	0.289	54.4	2.801	0.019
		ACxAC - SCxSC	1.5871	0.559	Inf	2.837	0.0126			ACxAC - SCxSC	0.822	0.386	49.2	2.129	0.0944
		(ACxSC + SCxAC) - SCxSC	-0.0296	0.355	Inf	-0.083	0.9962			(ACxSC + SCxAC) - SCxSC	0.0121	0.27	55.6	0.045	0.9989
	Data: Within I. cordatotriloba crosses excluding the population 'Ocean'								Data: Within I. cordatotriloba crosses excluding the population 'Ocean'
	Model: glmer(fruit.set ~ cross.type + (1 | mom.population/mom/cross) + (1 | dad.population/dad), family = "binomial")								Model: lmer(mean.seeds.per.pod ~ cross.type + (1 | mom.population/mom) + (1 | dad.population/dad))
	random effects:		variance	st.dev					random effects:		variance	st.dev
		cross:mom:mom.population	0.111631	0.334112						mom:mom.population	0.0504763	0.224669
		mom:mom.population	0.42936	0.655256						mom.population	0.183877	0.428808
		mom.population	0.476153	0.690038						dad:dad.population	<0.001	<0.001
		dad:dad.population	0.189086	0.434841						dad.population	<0.001	<0.001
		dad.population	<0.001	<0.001						residual	0.719321	0.848128
	fixed effects:		χ²	df	p.value				fixed effects:		χ²	df	p.value
		cross.type (LRT)	11.007	2	0.004072					cross.type (LRT)	6.7754	2	0.03379
	contrasts:		estimate	SE	df	z.ratio	p.value		contrasts:		estimate	SE	df	t.ratio	p.value
		ACxAC - (ACxSC + SCxAC)	1.589	0.45	Inf	3.528	0.0012			ACxAC - (ACxSC + SCxAC)	0.81	0.308	19.96	2.626	0.0411
		ACxAC - SCxSC	1.483	0.643	Inf	2.309	0.0546			ACxAC - SCxSC	0.822	0.436	4.74	1.885	0.2411
		(ACxSC + SCxAC) - SCxSC	-0.106	0.378	Inf	-0.28	0.9578			(ACxSC + SCxAC) - SCxSC	0.0121	0.288	18.67	0.042	0.999
	Data: Within I. cordatotriloba crosses including the population 'Ocean'								Data: Within I. cordatotriloba crosses including the population 'Ocean'
	Model: glmer(fruit.set ~ cross.type + (1 | mom.population/mom/cross), family = "binomial")								Model: lmer(mean.seeds.per.pod ~ cross.type + (1 | mom.population/mom))
	random effects:		variance	st.dev					random effects:		variance	st.dev
		cross:mom:mom.population	0.8029	0.8961						mom:mom.population	0.0883	0.2972
		mom:mom.population	0.4911	0.7008						mom.population	0.2533	0.5032
		mom.population	0.5858	0.7654						residual	0.7845	0.8857
	fixed effects:		χ²	df	p.value				fixed effects:		χ²	df	p.value
		cross.type (LRT)	7.6914	2	0.021372					cross.type (LRT)	4.0306	2	0.1333
	contrasts:		estimate	SE	df	z.ratio	p.value		contrasts:		estimate	SE	df	t.ratio	p.value
		ACxAC - (ACxSC + SCxAC)	1.245	0.457	Inf	2.723	0.0178			ACxAC - (ACxSC + SCxAC)	0.546	0.276	60.9	1.977	0.1266
		ACxAC - SCxSC	0.874	0.603	Inf	1.449	0.3157			ACxAC - SCxSC	0.412	0.381	59.5	1.079	0.5307
		(ACxSC + SCxAC) - SCxSC	-0.371	0.412	Inf	-0.9	0.6405			(ACxSC + SCxAC) - SCxSC	-0.134	0.276	63.1	-0.487	0.8778
	Effect of Geographic Region (sympatry/allopatry) on Intraspecific Crosses - LAC
	Fruit Set								Mean seed number
	Data: Within I. lacunosa crosses								Data: Within I. lacunosa crosses
	Model: glmer(fruit.set ~ cross.type + (1 | mom.population/mom/cross), family = "binomial")								Model: lmer(mean.seeds.per.pod ~ cross.type + (1 | mom.population/mom))
	random effects:		variance	st.dev					random effects:		variance	st.dev
		cross:mom:mom.population	0.522737	0.72301						mom:mom.population	0.07731	0.2781
		mom:mom.population	0.154397	0.39293						mom.population	<0.001	<0.001
		mom.population	0.006959	0.08342						residual	0.61637	0.7851
	fixed effects:		χ²	df	p.value				fixed effects:		χ²	df	p.value
		cross.type (LRT)	1.0231	2	0.5996					cross.type (LRT)	0.3782	2	0.8277
	contrasts:		estimate	SE	df	z.ratio	p.value		contrasts:		estimate	SE	df	t.ratio	p.value
		ALxAL - (ALxSL + SLxAL)	0.294	0.356	Inf	0.824	0.6879			ALxAL - (ALxSL + SLxAL)	0.0755	0.23	62.3	0.328	0.9424
		ALxAL - SLxSL	0.411	0.424	Inf	0.968	0.5973			ALxAL - SLxSL	0.1712	0.295	28.1	0.58	0.8318
		(ALxSL + SLxAL) - SLxSL	0.117	0.345	Inf	0.339	0.9386			(ALxSL + SLxAL) - SLxSL	0.0957	0.234	54	0.409	0.912
	Data: Within I. lacunosa crosses								Data: Within I. lacunosa crosses
	Model: glmer(fruit.set ~ cross.type + (1 | mom.population/mom/cross) + (1 | dad.population/dad), family = "binomial")								Model: lmer(mean.seeds.per.pod ~ cross.type + (1 | mom.population/mom) + (1 | dad.population/dad))
	random effects:		variance	st.dev					random effects:		variance	st.dev
		cross:mom:mom.population	0.457993	0.676752						mom:mom.population	0.0726	0.2694
		mom:mom.population	0.156784	0.39596						mom.population	<0.001	<0.001
		mom.population	0.00074667	0.0273253						dad:dad.population	0.02268	0.1506
		dad:dad.population	0.0618542	0.248705						dad.population	<0.001	<0.001
		dad.population	<0.001	<0.001						residual	0.59781	0.7732
	fixed effects:		χ²	df	p.value				fixed effects:		χ²	df	p.value
		cross.type (LRT)	0.8731	2	0.6463					cross.type (LRT)	0.2449	2	0.8848
	contrasts:		estimate	SE	df	z.ratio	p.value		contrasts:		estimate	SE	df	t.ratio	p.value
		ALxAL - (ALxSL + SLxAL)	0.281	0.354	Inf	0.794	0.7069			ALxAL - (ALxSL + SLxAL)	0.0623	0.24	49.4	0.26	0.9634
		ALxAL - SLxSL	0.382	0.433	Inf	0.883	0.6511			ALxAL - SLxSL	0.1418	0.328	12.2	0.432	0.9028
		(ALxSL + SLxAL) - SLxSL	0.101	0.344	Inf	0.293	0.9539			(ALxSL + SLxAL) - SLxSL	0.0794	0.246	36.8	0.323	0.9443
	Effect of Distance on Intraspecific Crosses - COR
	Fruit Set								Mean seed number
	Data: Within I. cordatotriloba crosses excluding the population 'Ocean'								Data: Within I. cordatotriloba crosses excluding the population 'Ocean'
	Model: glmer(fruit.set ~ distance + (1 | mom.population/mom/cross), family = "binomial")								Model: lmer(mean.seeds.per.pod ~ distance + (1 | mom.population/mom))
	random effects:		variance	st.dev					random effects:		variance	st.dev
		cross:mom:mom.population	0.6694	0.8182						mom:mom.population	0.0642	0.2534
		mom:mom.population	0.3283	0.573						mom.population	0.08053	0.2838
		mom.population	0.1681	0.41						residual	0.79341	0.8907
	fixed effects:		χ²	df	p.value				fixed effects:		χ²	df	p.value
		distance (LRT)	1.8558	1	0.1731					distance (LRT)	2.7138	1	0.09949
	fixed effects:		estimate	SE	df	z.ratio	p.value		fixed effects:		estimate	SE	df	t.value	p.value
		intercept	0.377499	0.310183	Inf	1.217	0.224			intercept	1.43311	0.201047	9.2056	7.128	<0.001
		distance	<0.001	<0.001	Inf	1.363	0.173			distance	<0.001	<0.001	65.107	1.617	0.111
	Data: Within I. cordatotriloba crosses excluding the population 'Ocean'								Data: Within I. cordatotriloba crosses excluding the population 'Ocean'
	Model: glmer(fruit.set ~ distance + (1 | mom.population/mom/cross) + (1 | dad.poulation/dad), family = "binomial")								Model: lmer(mean.seeds.per.pod ~ distance + (1 | mom.population/mom) + (1 | dad.population/dad))
	random effects:		variance	st.dev					random effects:		variance	st.dev
		cross:mom:mom.population	0.43715	0.6612						mom:mom.population	0.06978	0.2642
		mom:mom.population	0.41866	0.647						mom.population	0.07354	0.2712
		mom.population	0.14155	0.3762						dad:dad.population	<0.001	<0.001
		dad:dad.population	0.04354	0.2087						dad.population	0.04077	0.2019
		dad.population	0.18744	0.4329						residual	0.75956	0.8715
	fixed effects:		χ²	df	p.value				fixed effects:		χ²	df	p.value
		distance (LRT)	0.0847	1	0.7711					distance (LRT)	1.7666	1	0.1838
	fixed effects:		estimate	SE	df	z.ratio	p.value		fixed effects:		estimate	SE	df	t.value	p.value
		intercept	0.583971	0.39099	Inf	1.494	0.135			intercept	1.48551	0.216549	8.69117	6.86	<0.001
		distance	6.611e-05	0.00022679	Inf	0.291	0.771			distance	0.0001616	0.0001241	49.6755	1.303	0.199
	Data: Within I. cordatotriloba crosses including the population 'Ocean'								Data: Within I. cordatotriloba crosses including the population 'Ocean'
	Model: glmer(fruit.set ~ distance + (1 | mom.population/mom/cross), family = "binomial")								Model: lmer(mean.seeds.per.pod ~ distance + (1 | mom.population/mom))
	random effects:		variance	st.dev					random effects:		variance	st.dev
		cross:mom:mom.population	1.0162	1.008						mom:mom.population	0.1004	0.3169
		mom:mom.population	0.4291	0.6551						mom.population	0.1265	0.3556
		mom.population	0.2912	0.5397						residual	0.8079	0.8989
	fixed effects:		χ²	df	p.value				fixed effects:		χ²	df	p.value
		distance (LRT)	2.8423	1	0.09182					distance (LRT)	3.3473	1	0.06732
	fixed effects:		estimate	SE	df	z.ratio	p.value		fixed effects:		estimate	SE	df	t.value	p.value
		intercept	0.0189588	0.349349	Inf	0.054	0.9567			intercept	1.24243	0.210759	7.87714	5.895	<0.001
		distance	<0.001	<0.001	Inf	1.682	0.0926			distance	<0.001	<0.001	72.4347	1.804	0.075399
	Effect of Distance on Intraspecific Crosses - LAC
	Fruit Set								Mean seed number
	Data: Within I. lacunosa crosses								Data: Within I. lacunosa crosses
	Model: glmer(fruit.set ~ distance + (1 | mom.population/mom/cross), family = "binomial")								Model: lmer(mean.seeds.per.pod ~ distance + (1 | mom.population/mom))
	random effects:		variance	st.dev					random effects:		variance	st.dev
		cross:mom:mom.population	0.543761	0.737401						mom:mom.population	0.008729	0.09343
		mom:mom.population	0.138315	0.371908						mom.population	0.058368	0.24159
		mom.population	<0.001	<0.001						residual	0.618878	0.78669
	fixed effects:		χ²	df	p.value				fixed effects:		χ²	df	p.value
		distance (LRT)	0.2805	1	0.5963					distance (LRT)	0.045	1	0.832
	fixed effects:		estimate	SE	df	z.ratio	p.value		fixed effects:		estimate	SE	df	t.value	p.value
		intercept	1.06931	0.208211	Inf	5.136	<0.001			intercept	1.91541	0.132513	40.0461	14.454	<0.001
		distance	<0.001	<0.001	Inf	0.529	0.597			distance	<-0.001	<0.001	68.9543	-0.195	0.846
	Data: Within I. lacunosa crosses								Data: Within I. lacunosa crosses
	Model: glmer(fruit.set ~ distance + (1 | mom.population/mom/cross) + (dad.puluation/dad), family = "binomial")								Model: lmer(mean.seeds.per.pod ~ distance + (1 | mom.population/mom) + (1 | dad.population/dad))
	random effects:		variance	st.dev					random effects:		variance	st.dev
		cross:mom:mom.population	0.457105	0.676095						mom:mom.population	0.04508	0.2123
		mom:mom.population	0.134557	0.366821						mom.population	0.01585	0.1259
		mom.population	<0.001	0.0006212						dad:dad.population	0.03991	0.1998
		dad:dad.population	0.0820398	0.286426						dad.population	<0.001	<0.001
		dad.population	<0.001	<0.001						residual	0.58451	0.7645
	fixed effects:		χ²	df	p.value				fixed effects:		χ²	df	p.value
		distance (LRT)	0.2757	1	0.5996					distance (LRT)	0.0832	1	0.773
	fixed effects:		estimate	SE	df	z.ratio	p.value		fixed effects:		estimate	SE	df	t.value	p.value
		intercept	1.07368	0.214044	Inf	5.016	<0.001			intercept	1.93012	0.136749	32.3853	14.114	<0.001
		distance	<0.001	<0.001	Inf	0.521	0.602			distance	<-0.001	<0.001	60.9552	-0.291	0.772
